# Supplementary material for: Anisotropy in mechanical unfolding of protein upon partner-assisted pulling and handle-assisted pulling
Source: Commun Biol. 2021 Jul 29;4:925. doi: 10.1038/s42003-021-02445-y (PMC8322310; doi:10.1038/s42003-021-02445-y)
Supplement: Supplementary file 4 — Supplementary Data 1 [file 42003_2021_2445_MOESM4_ESM.xlsx]

## Sheet: Figure 1g
HAP
ΔLc (nm)	Norm Counts
0.5	0.08
1.5	0
2.5	0.15
3.5	0.54
4.5	0.54
5.5	0.69
6.5	0.38
7.5	0.54
8.5	0.54
9.5	0.38
10.5	0.31
11.5	0.23
12.5	0.23
13.5	0.38
14.5	0.69
15.5	0.77
16.5	0.77
17.5	0.46
18.5	0.38
19.5	0.38
20.5	0.31
21.5	0.23
22.5	0.77
23.5	0.38
24.5	0.69
25.5	0.85
26.5	0.54
27.5	0.38
28.5	0.08
29.5	0.46
30.5	0.23
31.5	0.77
32.5	0.85
33.5	1
34.5	0.77
35.5	0.85
36.5	0.46
37.5	0.31
38.5	0.15
39.5	0.08

## Sheet: Figure 1h
PAP
ΔLc (nm)	Norm Counts
0.5	0
1.5	0.1
2.5	0.38
3.5	0.43
4.5	0.67
5.5	0.67
6.5	0.71
7.5	0.43
8.5	0.86
9.5	0.38
10.5	0.33
11.5	0.43
12.5	0.38
13.5	0.52
14.5	0.24
15.5	0.52
16.5	0.62
17.5	0.57
18.5	0.62
19.5	0.62
20.5	0.33
21.5	0.57
22.5	0.95
23.5	0.76
24.5	1
25.5	0.81
26.5	0.71
27.5	0.57
28.5	0.48
29.5	0.62
30.5	0.29
31.5	0.57
32.5	0.43
33.5	0.48
34.5	0.71
35.5	0.33
36.5	0.48
37.5	0.24
38.5	0.24
39.5	0.14
40.5	0.14
41.5	0.14
42.5	0.05
43.5	0.1
44.5	0.19
45.5	0.1

## Sheet: Figure 1i
HAP			PAP
ΔLc (nm)	Norm Counts		ΔLc (nm)	Norm Counts
(Bin-mean)			(Bin-mean)
12.5	0.03		1	0.1
37.5	0.44		3	0.69
62.5	1		5	0.83
87.5	0.75		7	1
112.5	0.5		9	0.97
137.5	0.14		11	0.51
162.5	0.08		13	0.32
187.5	0.14		15	0.17
212.5	0.06		17	0.1
237.5	0.03		19	0.1
262.5	0.06		21	0.02
			23	0.02

## Sheet: Figure 1j
Δ Lc (nm)		HAP		PAP
		Probability	Standard Deviation (S.D.)	Probability	S.D.
~6.5		0.1	0.01	0.25	0.02
~16		0.29	0.02	0.37	0.01
~24.5		0.3	0.02	0.22	0.01
~33		0.32	0.02	0.16	0.01

## Sheet: Figure 2a
						ΔLc= 6.5 nm		HAP										ΔLc= 6.5 nm		PAP
Pulling velocity (nms-1)		500		1000		2000		3000		5000				500		1000		2000		3000		5000
		Force (pN)	Norm Counts	Force (pN)	Norm Counts	Force (pN)	Norm Counts	Force (pN)	Norm Counts	Force (pN)	Norm Counts			Force (pN)	Norm Counts	Force (pN)	Norm Counts	Force (pN)	Norm Counts	Force (pN)	Norm Counts	Force (pN)	Norm Counts
		0	0.07	10	0	10	0	10	0.17	70	0			10	0	10	0.14	30	0	30	0	10	0
		20	0.07	30	0	30	0	30	0	90	0.4			30	0.25	30	0	50	0.2	50	0	30	0.11
		40	0.21	50	0.3	50	0.15	50	0.17	110	0.8			50	0.25	50	0.57	70	0.33	70	0.2	50	0
		60	0.36	70	0.3	70	0.23	70	0.33	130	0			70	0.5	70	0.43	90	0.4	90	0.27	70	0
		80	0.43	90	0.5	90	0.69	90	0.5	150	0.4			90	0.5	90	0.29	110	0.33	110	0.2	90	0
		100	0.5	110	0.6	110	0.54	110	0.33	170	0.8			110	0.75	110	0.43	130	0.4	130	0.07	110	0.11
		120	1	130	1	130	1	130	0.58	190	1			130	1	130	1	150	1	150	0.67	130	0.11
		140	0.14	150	0.8	150	0.69	150	0.67	210	1			150	0.75	150	0.86	170	0.67	170	0.8	150	0.44
		160	0.43	170	0.7	170	0.85	170	0.42	230	0.8			170	0.5	170	0.57	190	0.33	190	1	170	0.11
		180	0.07	190	0.1	190	0.62	190	0.83	250	0.8			190	0.25	190	0	210	0.2	210	0.87	190	0.22
		200	0.07	210	0.7	210	0.38	210	1	270	0.2			210	0.5	210	0.57	230	0.33	230	0.47	210	1
		220	0.21	230	0.4	230	0.62	230	0.58	290	0.6			230	0.5	230	0.43	250	0.27	250	0.33	230	0.89
		240	0.07	250	0.1	250	0.62	250	0.42	310	0.6			250	0.75	250	0.29	270	0.33	270	0.2	250	0.67
		260	0.07	270	0.2	270	0.62	270	0.25	330	0.2			270	0	270	0.14	290	0.4	290	0.27	270	0.44
		280	0.14	290	0.2	290	0.38	290	0.25	350	0.4			290	0.75	290	0.14	310	0.2	310	0.33	290	0.44
		300	0.14	310	0.1	310	0.31	310	0.08	370	0.2			310	0.25	310	0.29	330	0	330	0.13	310	0.22
		320	0.07	330	0.1	330	0.38	330	0.08	390	0			330	0.25	330	0.43	350	0.13	350	0.2	330	0.11
		340	0	350	0	350	0.08	350	0	410	0.2			350	0.25	350	0.14	370	0.27	370	0.27	350	0.33
						370	0	370	0.08	430	0			370	0	370	0	390	0.07	390	0	370	0.22
						390	0	390	0.08	450	0			390	0	390	0.57	410	0.07	410	0.2	390	0
								410	0	470	0.2			410	0.25	410	0.43			430	0.07	410	0.33
								430	0.08	490	0			430	0	430	0.29			450	0.07	430	0
								450	0	510	0			450	0	450	0			470	0.07	450	0.11
														470	0.25	470	0			490	0	470	0
														490	0	490	0			510	0	490	0

## Sheet: Figure 2b
						ΔLc= 16nm		HAP										ΔLc= 16nm		PAP
Pulling velocity (nms-1)		500		1000		2000		3000		5000				500		1000		2000		3000		5000
		Force (pN)	Norm Counts	Force (pN)	Norm Counts	Force (pN)	Norm Counts	Force (pN)	Norm Counts	Force (pN)	Norm Counts			Force (pN)	Norm Counts	Force (pN)	Norm Counts	Force (pN)	Norm Counts	Force (pN)	Norm Counts	Force (pN)	Norm Counts
		5	0	5	0	45	0	5	0	70	0			5	0	5	0	105	0.2	105	0	105	0
		15	0	15	0	55	0.08	15	0	80	0			15	0.09	15	0	115	0.2	115	0	115	0
		25	0	25	0	65	0.08	25	0	90	0.2			25	0	25	0	125	0	125	0	125	0
		35	0	35	0.29	75	0.08	35	0.17	100	0.1			35	0	35	0	135	0	135	0	135	0.11
		45	0.2	45	0.57	85	0.23	45	0.33	110	0.3			45	0	45	0.5	145	0.4	145	0.5	145	0.11
		55	0	55	0.57	95	0.15	55	0	120	0.3			55	0.18	55	0	155	0	155	0	155	0
		65	0.4	65	0.29	105	0.46	65	0.17	130	0.4			65	0	65	0.5	165	0.8	165	0	165	0
		75	0.6	75	0.71	115	0.38	75	0.17	140	0.5			75	0.45	75	0.25	175	0.4	175	0	175	0.33
		85	1	85	0.57	125	0.46	85	0.17	150	0.2			85	0.55	85	0.5	185	0.2	185	0.25	185	0.22
		95	0.8	95	0.71	135	1	95	0.33	160	0.6			95	0.55	95	0.25	195	0.8	195	0.13	195	0
		105	0.2	105	1	145	0.77	105	0.67	170	0.5			105	0.82	105	0.5	205	0.6	205	0.38	205	0.44
		115	0.4	115	0.71	155	0.46	115	0.33	180	0.2			115	0.64	115	0.5	215	0.4	215	0.25	215	0.22
		125	0.3	125	0.57	165	0.62	125	0.83	190	0.5			125	1	125	0.25	225	0.8	225	0.38	225	0.44
		135	0.1	135	0.57	175	0.46	135	0.83	200	0.5			135	0.55	135	0.25	235	1	235	0.38	235	0.67
		145	0.2	145	0.57	185	0.38	145	0.33	210	0.2			145	0.64	145	0.25	245	0.8	245	0.5	245	0.56
		155	0	155	0.14	195	0.15	155	0.33	220	0.4			155	0.45	155	0.75	255	0.6	255	0.75	255	0.78
		165	0.2	165	0.43	205	0.23	165	0.5	230	0.4			165	0.73	165	0.75	265	0.8	265	1	265	0.11
		175	0	175	0.29	215	0.38	175	0.5	240	0.8			175	0.45	175	0.75	275	0.4	275	1	275	1
		185	0.4	185	0.29	225	0.15	185	0.5	250	1			185	0.73	185	0.25	285	0	285	0.88	285	0.67
		195	0.2	195	0	235	0.08	195	1	260	0.7			195	0.36	195	0.25	295	0	295	0.88	295	0.67
		205	0	205	0.14	245	0	205	0.33	270	0.5			205	0.27	205	0.75	305	0.2	305	1	305	0.33
		215	0.2	215	0	255	0	215	0.5	280	0.6			215	0.09	215	0.5	315	0	315	0.75	315	0.33
		225	0	225	0	265	0.15	225	0.5	290	0.6			225	0.55	225	1	325	0.2	325	0.63	325	0.67
		235	0	235	0	275	0	235	0.17	300	0.5			235	0.64	235	0.5	335	0	335	0.38	335	0.22
		245	0.2	245	0	285	0.08	245	0.33	310	0.3			245	0.18	245	0.25	345	0.4	345	0.25	345	0.44
		255	0	255	0	295	0.08	255	0	320	0.1			255	0.36	255	0.5	355	0	355	0.38	355	0.33
		265	0	265	0	305	0	265	0.5	330	0.1			265	0.64	265	0.25	365	0	365	0.25	365	0.33
		275	0.2	275	0.14	315	0	275	0.33	340	0.1			275	0.45	275	0.5	375	0	375	0.13	375	0.44
		285	0	285	0	325	0.08	285	0	350	0.1			285	0.18	285	0.25	385	0	385	0.13	385	0.33
		295	0	295	0.14	335	0	295	0.33	360	0.3			295	0.18	295	0.25	395	0.4	395	0	395	0.11
				305	0			305	0	370	0			305	0.09	305	0	405	0	405	0	405	0.22
				315	0			315	0.17	380	0			315	0	315	0.25	415	0	415	0.13	415	0.33
				325	0			325	0.17	390	0			325	0	325	0	425	0.2	425	0.13	425	0
				335	0			335	0.33	400	0			335	0.09	335	0.25	435	0.2	435	0	435	0.22
				345	0			345	0	410	0			345	0	345	0	445	0	445	0	445	0
				355	0			355	0.17	420	0			355	0	355	0	455	0			455	0.11
				365	0			365	0	430	0			365	0.27	365	0	465	0			465	0.11
				375	0			375	0.33	440	0			375	0	375	0.25	475	0.2			475	0.22
				385	0			385	0	450	0			385	0	385	0	485	0			485	0
				395	0			395	0	460	0			395	0.09	395	0	495	0			495	0.22
				405	0			405	0.17	470	0.1					405	0
				415	0.14			415	0.17	480	0					415	0
				425	0			425	0	490	0					425	0
				435	0			435	0	500	0					435	0
				445	0			445	0	510	0					445	0
																455	0
																465	0.25
																475	0
																485	0
																495	0

## Sheet: Figure 2c
						ΔLc= 24 nm		HAP										ΔLc= 24 nm		PAP
Pulling velocity (nms-1)		500		1000		2000		3000		5000				500		1000		2000		3000		5000
		Force (pN)	Norm Counts	Force (pN)	Norm Counts	Force (pN)	Norm Counts	Force (pN)	Norm Counts	Force (pN)	Norm Counts			Force (pN)	Norm Counts	Force (pN)	Norm Counts	Force (pN)	Norm Counts	Force (pN)	Norm Counts	Force (pN)	Norm Counts
		55	0	45	0.4	5	0	5	0	65	0			3	0	55	0.13	55	0	105	0	105	0
		65	0.15	55	0	15	0	15	0	75	0			15	0	65	0	65	0	115	0	115	0
		75	0.15	65	0.2	25	0	25	0	85	0.17			25	0	75	0	75	0	125	0.13	125	0
		85	0.25	75	0.4	35	0	35	0.2	95	0.33			35	0	85	0	85	0.13	135	0.38	135	0
		95	0.5	85	0.2	45	0.33	45	0	105	0.5			45	0.13	95	0.13	95	0.25	145	0.38	145	0
		105	1	95	0.2	55	0	55	0	115	0.5			55	0.25	105	0.13	105	0	155	0.25	155	0
		115	0.75	105	0.4	65	0.17	65	0.2	125	0.67			65	0.13	115	0.25	115	0.38	165	0.38	165	0.09
		125	0.75	115	0.8	75	0.5	75	0.2	135	0.33			75	0.13	125	0.88	125	0.25	175	0.38	175	0.09
		135	0.75	125	1	85	0.33	85	0.4	145	0.33			85	0.5	135	0.25	135	0	185	0.25	185	0.45
		145	0.75	135	0.8	95	0.33	95	0	155	0.67			95	0.25	145	0.63	145	0.25	195	0.5	195	0.36
		155	0.5	145	0.6	105	0.5	105	0.6	165	0.89			105	0.25	155	0.5	155	0.38	205	0.63	205	0.18
		165	0.25	155	0.8	115	0.33	115	0.4	175	0.67			115	0.5	165	0.88	165	0.63	215	0.38	215	0.36
		175	0.5	165	0.6	125	0.17	125	0.6	185	0.17			125	0.75	175	0.75	175	0.63	225	0.75	225	0.36
		185	0.25	175	0.4	135	0.67	135	0.6	195	0.33			135	1	185	0.38	185	0.63	235	0.5	235	0.91
		195	0	185	0.4	145	0.83	145	0.4	205	0.33			145	0.63	195	1	195	0.5	245	0.63	245	0.91
		205	0.5	195	0.2	155	0.67	155	0.2	215	0.67			155	0.63	205	0.5	205	0.75	255	1	255	1
		215	0.25	205	0.2	165	1	165	0.6	225	1			165	0.38	215	0.5	215	0.88	265	0.88	265	0.64
		225	0	215	0.4	175	0.83	175	0.8	235	0.33			175	0.25	225	0.38	225	0.88	275	0.38	275	0.55
		235	0	225	0.2	185	0.67	185	1	245	0.67			185	0.5	235	0.38	235	1	285	0.38	285	0.73
		245	0	235	0	195	0.5	195	0.8	255	0.67			195	0.38	245	0.13	245	0.75	295	0.38	295	0.45
		255	0.25	245	0.2	205	0.33	205	0.6	265	0.5			205	0.5	255	0.63	255	0.75	305	0.5	305	1
		265	0	255	0	215	0	215	0.4	275	0.33			215	0.13	265	0.25	265	0.63	315	0.25	315	0.64
		275	0.25			225	0.17	225	0.4	285	0			225	0.38	275	0	275	0.5	325	0.25	325	0.82
		285	0			235	0	235	0.8	295	0.5			235	0.75	285	0.38	285	0.25	335	0.38	335	0.64
		295	0.25			245	0.33	245	0.2	305	0.17			245	0.13	295	0	295	0.38	345	0.13	345	0.64
		305	0			255	0.17	255	0.4	315	0.33			255	0.25	305	0.13	305	0.5	355	0.38	355	0.18
		315	0			265	0	265	0	325	0			265	0.5	315	0	315	0.38	365	0.13	365	0.18
		325	0			275	0.17	275	0.4	335	0.17			275	0.13	325	0.38	325	0.13	375	0.13	375	0.45
		335	0			285	0	285	0.2	345	0.17			285	0.13	335	0.13	335	0.13	385	0	385	0.09
		345	0			295	0.17	295	0.2	355	0.17			295	0	345	0	345	0	395	0	395	0
		355	0			305	0.17	305	0.2	365	0			305	0.38	355	0	355	0.13	405	0	405	0.18
		365	0			315	0	315	0	375	0.33			315	0.13	365	0	365	0	415	0	415	0.27
		375	0			325	0.17	325	0.6	385	0			325	0	375	0.13	375	0	425	0.13	425	0.18
		385	0			335	0.33	335	0.2	395	0			335	0	385	0.13	385	0.13	435	0	435	0.18
		395	0			345	0.17	345	0.2	405	0.17			345	0	395	0.25	395	0	445	0	445	0.09
		405	0			355	0.17	355	0	415	0			355	0.13	405	0	405	0	455	0	455	0.18
		415	0			365	0	365	0.2	425	0			365	0	415	0	415	0	465	0	465	0
		425	0			375	0	375	0	435	0			375	0	425	0	425	0	475	0	475	0.18
		435	0			385	0	385	0.4	445	0			385	0	435	0.13	435	0	485	0	485	0.09
		445	0			395	0	395	0	455	0			395	0	445	0	445	0.13	495	0	495	0.09
		455	0					405	0	465	0			405	0.13	455	0.13	455	0	505	0	505	0
		465	0.25					415	0	475	0			415	0	465	0	465	0
		475	0					425	0	485	0			425	0	475	0	475	0
		485	0					435	0	495	0			435	0	485	0	485	0.13
		495	0					445	0	505	0			445	0	495	0	495	0
								455	0
								465	0.2
								475	0.2
								485	0
								495	0

## Sheet: Figure 2d
						ΔLc= 33 nm		HAP										ΔLc= 33 nm		PAP
Pulling velocity (nms-1)		500		1000		2000		3000		5000				500		1000		2000		3000		5000
		Force (pN)	Norm Counts	Force (pN)	Norm Counts	Force (pN)	Norm Counts	Force (pN)	Norm Counts	Force (pN)	Norm Counts			Force (pN)	Norm Counts	Force (pN)	Norm Counts	Force (pN)	Norm Counts	Force (pN)	Norm Counts	Force (pN)	Norm Counts
		5	0	55	0	5	0	5	0	105	0			55	0.25	5	0	55	0	125	0	105	0
		15	0	65	0.33	15	0	15	0	115	0.1			65	0.25	15	0	65	0	135	0.33	115	0
		25	0.2	75	0.17	25	0	25	0	125	0.1			75	0.25	25	0	75	0	145	0.17	125	0
		35	0	85	0.33	35	0	35	0	135	0.2			85	0.5	35	0	85	0	155	0	135	0
		45	0.4	95	0.33	45	0.17	45	0.17	145	0.2			95	0.75	45	0.14	95	0.17	165	0.17	145	0
		55	0.4	105	0.17	55	0	55	0	155	0.2			105	0.5	55	0.43	105	0	175	0	155	0.08
		65	0.2	115	0.17	65	0.17	65	0	165	0.4			115	0.25	65	0	115	0.17	185	0.33	165	0
		75	0.8	125	0.17	75	0.17	75	0.17	175	0.4			125	0.25	75	0	125	0.5	195	0.17	175	0.15
		85	0.6	135	1	85	0.33	85	0.17	185	0.4			135	0.75	85	0.14	135	0.5	205	0.33	185	0.08
		95	0.6	145	0.67	95	0	95	0	195	0.2			145	1	95	0.14	145	0.33	215	0	195	0.08
		105	0.6	155	0.5	105	0.67	105	0.5	205	0.2			155	1	105	0.14	155	0.17	225	0.33	205	0.15
		115	1	165	0.67	115	0.33	115	0.33	215	0.2			165	0.5	115	0.43	165	0.17	235	0.67	215	0.31
		125	0.8	175	0.67	125	0.33	125	0.5	225	0.6			175	0.75	125	0.43	175	0	245	0.5	225	0.31
		135	0.6	185	0.5	135	0.5	135	0.17	235	1			185	0.75	135	0.57	185	0.33	255	1	235	0.38
		145	0.4	195	0.33	145	0.17	145	0.67	245	0.8			195	1	145	0.43	195	0.33	265	0.5	245	0.08
		155	0.6	205	0.5	155	0.5	155	0.5	255	0.5			205	0.25	155	0.29	205	0.67	275	0.56	255	0.38
		165	0.2	215	0.5	165	0.17	165	0.67	265	0.6			215	0.75	165	0.29	215	1	285	0.17	265	0.57
		175	0.4	225	0.17	175	1	175	0.5	275	0.6			225	0.25	175	1	225	0.33	295	0.5	275	0.23
		185	0.6	235	0.33	185	0.67	185	0.5	285	0.4			235	0	185	0.43	235	0.5	305	0.33	285	1
		195	0.4	245	0.17	195	0.5	195	0.83	295	0.4			245	0	195	0.29	245	0.67	315	0.33	295	0.69
		205	0.4	255	0.17	205	0.83	205	1	305	0.6			255	0.25	205	0.29	255	0.33	325	1	305	0.31
		215	0.2	265	0.17	215	0.83	215	0.67	315	0.2			265	0.25	215	0.43	265	0.83	335	0.33	315	0.77
		225	0	275	0	225	0.33	225	0.83	325	0.4			275	0.5	225	0.14	275	0.83	345	0.17	325	0.31
		235	0	285	0	235	0.67	235	0.33	335	0.2			285	0	235	0.57	285	0.33	355	0.17	335	0.15
		245	0.2	295	0	245	0.33	245	0.17	345	0.1			295	0.25	245	0.43	295	0.33	365	0.33	345	0.38
		255	0	305	0	255	0.17	255	0	355	0			305	0	255	0.57	305	0.17	375	0.5	355	0.23
		265	0	315	0	265	0.17	265	0.33	365	0			315	0	265	0.14	315	0.33	385	0.17	365	0.38
		275	0	325	0	275	0.17	275	0	375	0			325	0.25	275	0.29	325	0.17	395	0.17	375	0.23
		285	0	335	0	285	0.17	285	0.17					335	0	285	0.29	335	0	405	0.33	385	0.31
		295	0	345	0	295	0.17	295	0.17					345	0	295	0.14	345	0	415	0.17	395	0.38
		305	0.2	355	0	305	0.33	305	0							305	0.14	355	0			405	0.15
		315	0	365	0.33	315	0.33	315	0.17							315	0.43	365	0.17			415	0
		325	0	375	0	325	0	325	0.17							325	0.14	375	0.17			425	0.08
		335	0	385	0	335	0.17	335	0							335	0	385	0.17			435	0.08
		345	0	395	0	345	0	345	0.17							345	0.29	395	0.17			445	0.08
						355	0	355	0							355	0.14	405	0.17			455	0.08
						365	0.17	365	0.17							365	0	415	0.17			465	0.08
						375	0	375	0							375	0	425	0			475	0
						385	0	385	0							385	0.14	435	0.17			485	0.08
						395	0	395	0							395	0	445	0			495	0
						405	0	405	0							405	0	455	0
						415	0.17	415	0							415	0	465	0
						425	0	425	0							425	0	475	0.17
						435	0	435	0							435	0.14	485	0
						445	0	445	0.17							445	0	495	0
						455	0									455	0
						465	0									465	0
						475	0									475	0
						485	0									485	0
						495	0									495	0
						505	0									505	0.14
																515	0

## Sheet: Figure 2e
	ΔLc =~ 6.5 nm
		HAP				PAP
	Pulling velocity(nm/s)	ln(Loading rate)(pN/s)	Force (pN)	S.D. (fitting)		ln(Loading rate)(pN/s)	Force (pN)	S.D. (fitting)
	500	9.9	110	6.44		9.77	130	7.3
	1000	10.6	141.8	8.36		10.46	139	5.14
	2000	11.29	188.7	8.4		11.16	154.5	3.1
	3000	11.7	181.2	7.13		11.56	190.6	3.3
	5000	12.21	213.7	11.76		12.07	231.4	4.97
		Spring constant of cantilever used (HAP), ks = 41 pN/nm
		Spring constant of cantilever used (PAP), ks = 34 pN/nm

## Sheet: Figure 2f
	ΔLc = ~16 nm
		HAP				PAP
	Pulling velocity(nm/s)	ln(Loading rate)(pN/s)	Force (pN)	S.D. (fitting)		ln(Loading rate)(pN/s)	Force (pN)	S.D. (fitting)
	500	9.9	86	1.76		9.77	157.6	8.82
	1000	10.6	103.2	3.2		10.46	183.3	9.6
	2000	11.29	145	3.3		11.16	226.3	5.6
	3000	11.7	166	9.15		11.56	284	2.73
	5000	12.21	229	7.3		12.07	286	6.67
		Spring constant of cantilever used (HAP), ks = 41 pN/nm
		Spring constant of cantilever used (PAP), ks = 34 pN/nm

[truncated: 4 more sheets: Figure 2g, Figure 2h, Figure 3c, Figure 3d]
